# Supplementary material for: Merits of hiPSC-Derived Cardiomyocytes for In Vitro Research and Testing Drug Toxicity
Source: Biomedicines. 2022 Oct 31;10(11):2764. doi: 10.3390/biomedicines10112764 (PMC9687838; doi:10.3390/biomedicines10112764)
Supplement: Supplementary file 1 [file biomedicines-10-02764-s001.zip]

Archive with 2 entries (2 files):
- biomedicines-1965623-supplementary.pdf
- hiPSC-CMs contractility video.zip
